# Supplementary material for: In Silico Design, Optimization, and Evaluation of a Multi-Epitope Vaccine Targeting the Clostridium perfringens Collagen Adhesin Protein
Source: Microorganisms. 2025 May 16;13(5):1147. doi: 10.3390/microorganisms13051147 (PMC12113974; doi:10.3390/microorganisms13051147)
Supplement: Supplementary file 1 [file microorganisms-13-01147-s001.zip]

Archive with 3 entries (3 files):
- microorganisms-3535256 Supplementary File S1.pdf
- microorganisms-3535256 Supplementary File S2.pdf
- microorganisms-3535256-supplementary.pdf
